# Supplementary material for: Low-VAF TP53-Mutated AML Displays Distinct Biological Features in a Single-Center Cohort
Source: Biomedicines. 2026 Jan 14;14(1):180. doi: 10.3390/biomedicines14010180 (PMC12839384; doi:10.3390/biomedicines14010180)
Supplement: Supplementary file 1 [file biomedicines-14-00180-s001.zip]

Archive with 1 entries (1 files):
- biomedicines-4047568-supplementary.pdf
